# Supplementary material for: Molecular Phylogenetics and Mitochondrial Genomic Evolution in the Endemic Genus Pielomastax (Orthoptera: Eumastacoidea) in China
Source: Genes (Basel). 2024 Sep 27;15(10):1260. doi: 10.3390/genes15101260 (PMC11507007; doi:10.3390/genes15101260)
Supplement: Supplementary file 1 [file genes-15-01260-s001.zip › Table S1.xlsx]

## Sheet: Sheet1
Species	A	C	G	T	GC	Length	Depth	Coverage
Phytomastax sp.	0.383	0.171	0.132	0.314	0.303	15534	1302.54	1
Pielomastax shennongjiaensis	0.384	0.17	0.132	0.314	0.302	15502	1286.71	1
Pielomastax tenuicerca	0.389	0.159	0.125	0.326	0.284	15516	1334.97	1
Pielomastax zheng	0.394	0.156	0.126	0.324	0.282	15602
Pielomastax soochowensis	0.397	0.166	0.12	0.316	0.286	15504
